# Supplementary material for: Pulmonary Ultrasonography in Systemic Sclerosis-Induced Interstitial Lung Disease—A Systematic Review and Meta-Analysis
Source: Diagnostics (Basel). 2023 Apr 16;13(8):1429. doi: 10.3390/diagnostics13081429 (PMC10138038; doi:10.3390/diagnostics13081429)
Supplement: Supplementary file 1 [file diagnostics-13-01429-s001.zip]

Archive with 1 entries (1 files):
- diagnostics-2308386-supplementary.pdf
